# Supplementary material for: Global Burden, Trends, and Inequalities of Clostridioides difficile Infections from 1990 to 2021 and Projections to 2040: A Systematic Analysis
Source: Antibiotics (Basel). 2025 Jun 27;14(7):652. doi: 10.3390/antibiotics14070652 (PMC12291758; doi:10.3390/antibiotics14070652)
Supplement: Supplementary file 1 [file antibiotics-14-00652-s001.zip]

Archive with 1 entries (1 files):
- antibiotics-3659459-supplementary.pdf
